# Supplementary material for: The role of CTCF in the organization of the centromeric 11p15 imprinted domain interactome
Source: Nucleic Acids Res. 2021 Jun 9;49(11):6315–30. doi: 10.1093/nar/gkab475 (PMC8216465; doi:10.1093/nar/gkab475)
Supplement: gkab475_Supplemental_Files [file gkab475_supplemental_files.zip]

Archive with 3 entries (3 files):
- SobelNaveh_etal2020-supplementalFigsV2.pdf
- TableS1.primersRevised2.docx
- TableS2.transInteractionsAnnotated.xlsx
