# Supplementary material for: The role of CTCF in the organization of the centromeric 11p15 imprinted domain interactome
Source: Nucleic Acids Res. 2021 Jun 9;49(11):6315–30. doi: 10.1093/nar/gkab475 (PMC8216465; doi:10.1093/nar/gkab475)
Supplement: gkab475_Supplemental_Files [file gkab475_supplemental_files.zip › TableS2.transInteractionsAnnotated.xlsx]

## Sheet: Sheet1
Chromosome	Start	End	Probe	LOM compated to Control	III-3 compared to Control	NCBI Gene Name
chr1	2086527	2087718	Region1		Gain
chr1	2086527	2087718	Region4		Gain	PRKCZ
chr1	2086527	2087718	Region5	Gain		PRKCZ
chr1	2942251	2942503	Region1		Gain
chr1	2942504	2942885	Region1		Gain
chr1	4204580	4204764	Region3	Loss	Loss
chr1	4827264	4828403	Region2		Gain
chr1	6996827	6998740	Region1		Loss	CAMTA1
chr1	7490657	7490694	Region1		Gain	CAMTA1
chr1	7628387	7629059	Region4		Gain	CAMTA1
chr1	10913483	10913764	Region1		Gain
chr1	10913765	10913827	Region1		Gain
chr1	16420656	16421402	Region1		Loss
chr1	17059912	17060097	Region2	Loss	Loss
chr1	22578940	22580275	Region3		Gain
chr1	26169585	26169620	Region3	Loss	Loss	AUNIP
chr1	33836382	33838044	Region5		Gain	PHC2
chr1	36783405	36783667	Region4		Gain	SH3D21
chr1	39806197	39806522	Region4		Gain	MACF1
chr1	45123315	45123400	Region2	Loss	Loss	TMEM53
chr1	48402984	48403010	Region1		Loss	TRABD2B
chr1	48936077	48936533	Region2		Gain	SPATA6
chr1	49397421	49398118	Region1		Gain	AGBL4
chr1	67511952	67512301	Region1		Gain	SLC35D1
chr1	100449048	100449246	Region1		Loss	SLC35A3
chr1	110662248	110664134	Region1		Gain
chr1	119325842	119326342	Region4		Gain
chr1	121485143	142535589	Region4		Loss
chr1	150000253	150001675	Region4		Gain
chr1	153214954	153216974	Region1		Loss
chr1	167873897	167875979	Region4		Gain	ADCY10
chr1	175733985	175734391	Region1		Gain
chr1	188700159	188701030	Region2		Gain	AJAP1
chr1	212366035	212366957	Region5		Gain
chr1	214171041	214171560	Region1		Gain	PROX1
chr1	214383878	214384719	Region1		Gain
chr1	215991204	215991329	Region4	Loss	Loss	USH2A
chr1	225652228	225652947	Region1		Gain
chr1	234232875	234235135	Region1		Gain	SLC35F3
chr1	245380912	245381180	Region5		Gain	KIF26B
chr1	245381181	245381414	Region5		Gain	KIF26B-AS1
chr10	1265379	1266666	Region1	Loss	Loss	ADARB2
chr10	3267255	3267748	Region1		Gain
chr10	12835724	12836021	Region2	Loss	Loss	CAMK1D
chr10	31101929	31102592	Region2		Gain
chr10	31253625	31254130	Region1	Loss	Loss	ZNF438
chr10	34183333	34183465	Region2	Loss	Loss
chr10	35955486	35957044	Region1
chr10	35955486	35957044	Region2		Gain
chr10	43583160	43584039	Region1		Gain	RET
chr10	50320167	50320817	Region5	Loss	Loss	VSTM4
chr10	53328624	53329197	Region1		Gain	PRKG1
chr10	66049111	66050039	Region4		Gain
chr10	71095111	71096012	Region3		Gain	HK1
chr10	72628394	72628420	Region5		Gain	SGPL1
chr10	75256851	75258098	Region2	Loss	Loss	PPP3CB-AS1
chr10	81583617	81585179	Region3		Gain	NUTM2B-AS1
chr10	84220284	84220909	Region1		Loss	NRG3
chr10	87876381	87877140	Region1		Gain	GRID1
chr10	93369746	93370029	Region2	Loss	Loss	HECTD2-AS1
chr10	97303781	97305068	Region2		Gain	SORBS1
chr10	102079138	102079960	Region5		Gain	PKD2L1
chr10	103872838	103874095	Region4	Loss	Loss	LDB1
chr10	125013631	125013695	Region1		Gain
chr10	125013696	125013786	Region1		Gain
chr10	125013787	125016027	Region1	Loss
chr10	125695236	125695707	Region1	Loss	Loss
chr10	134124764	134125319	Region3		Gain	STK32C
chr10	134205607	134205940	Region1		Gain
chr12	359218	359843	Region4		Gain	SLC6A13
chr12	602185	602490	Region3	Loss	Loss	B4GALNT3
chr12	2546681	2547853	Region1		Gain	CACNA1C
chr12	13423060	13423183	Region2	Loss	Loss
chr12	31553436	31554016	Region1		Gain	DENND5B
chr12	50994329	50995192	Region1		Gain	DIP2B
chr12	54770257	54770436	Region1		Gain	ZNF385A
chr12	54770437	54770781	Region1		Gain	ZNF385A
chr12	72728018	72728344	Region3		Gain	TRHDE
chr12	83269306	83269954	Region1		Gain	TMTC2
chr12	98342504	98343322	Region5		Gain
chr12	105021264	105022855	Region3		Gain	CHST11
chr12	105890346	105891344	Region1		Gain
chr12	107888645	107892055	Region4		Gain	BTBD11
chr12	110071256	110072364	Region1	Loss	Loss
chr12	110072521	110072958	Region1		Gain
chr12	110073088	110073219	Region1		Gain
chr12	110073220	110074855	Region1		Gain
chr12	111798877	111800032	Region1		Gain	PHETA1
chr12	116699800	116700735	Region3		Gain	MED13L
chr12	122252043	122253134	Region5		Gain	SETD1B
chr12	125670647	125671635	Region4		Gain	TMEM132B
chr12	129620850	129622264	Region3		Gain	TMEM132D
chr12	132023641	132024109	Region1		Gain
chr12	133038222	133040850	Region3		Gain
chr13	29092437	29092922	Region2		Gain
chr13	29137330	29137674	Region5		Gain
chr13	46090248	46090438	Region1		Loss	COG3
chr13	53282892	53283525	Region4	Loss	Loss	CNMD
chr13	62505680	62507490	Region1		Gain
chr13	69131650	69132139	Region1		Gain
chr13	92518749	92519247	Region1		Loss	GPC5
chr13	99056092	99057467	Region3		Gain	FARP1
chr13	108518784	108520318	Region5		Gain	FAM155A
chr14	23659773	23659936	Region1		Gain	RNF212B
chr14	24547459	24549149	Region5		Gain	NRL
chr14	24895109	24895815	Region3		Gain	CBLN3
chr14	45527736	45527880	Region2	Loss	Loss	TOGARAM1
chr14	59070942	59071135	Region2		Gain
chr14	59071136	59071801	Region2		Gain
chr14	61651591	61653157	Region1		Loss
chr14	94984202	94987257	Region4	Gain
chr14	96867708	96867765	Region3		Gain	AK7
chr14	97601818	97602999	Region1
chr14	100992641	100993431	Region1		Loss	WDR25
chr14	100993432	100994302	Region1	Loss	Loss	WDR25
chr14	101764467	101764525	Region2	Loss	Loss
chr14	103569479	103570610	Region3		Gain	EXOC3L4
chr14	104698194	104699049	Region1		Loss	LINC02691
chr14	105065217	105066372	Region1		Gain	TMEM179
chr14	105904350	105904738	Region1		Gain	MTA1
chr15	27720893	27721710	Region1		Gain	GABRG3
chr15	28494858	28495743	Region5		Gain	HERC2
chr15	30240418	30243247	Region4		Gain	TJP1
chr15	41695710	41696300	Region1		Loss
chr15	45753536	45756206	Region1
chr15	45753536	45756206	Region5	Loss	Loss
chr15	59448287	59448448	Region3	Gain		MYO1E
chr15	62632507	62633102	Region1		Gain
chr15	66304527	66305915	Region1	Loss	Loss	MEGF11
chr15	68755331	68755397	Region1		Gain
chr15	68755398	68756040	Region1		Gain
chr15	70605126	70605648	Region1		Gain
chr15	71629253	71629824	Region1		Gain	THSD4
chr16	3391545	3392059	Region3	Loss	Loss
chr16	10952858	10953755	Region5		Gain
chr16	27149534	27151533	Region1		Loss
chr16	27317072	27318296	Region1		Loss
chr16	27317072	27318296	Region3	Gain
chr16	27799686	27802927	Region3		Gain	GSG1L
chr16	28376711	28376896	Region1		Gain
chr16	28761227	28762410	Region1		Gain
chr16	30731218	30733068	Region3		Gain	SRCAP
chr16	30998502	30999180	Region3		Gain	HSD3B7
chr16	49826736	49826777	Region1		Loss	ZNF423
chr16	51273138	51274217	Region1		Loss
chr16	51273138	51274217	Region3		Gain
chr16	54573446	54573635	Region1	Loss	Loss
chr16	57748311	57749024	Region5		Gain	DRC7
chr16	58926169	58927427	Region1		Gain
chr16	59215523	59216520	Region3		Gain
chr16	73463852	73463891	Region2	Loss	Loss
chr16	83030011	83031752	Region2		Gain	CDH13
chr16	86497207	86498120	Region1		Loss
chr16	86498121	86498736	Region1		Loss
chr16	86833045	86833068	Region1		Gain
chr16	86893820	86895088	Region5		Gain
chr16	86895089	86895397	Region1		Loss
chr16	86895089	86895397	Region5		Gain
chr16	86895794	86895862	Region1		Gain
chr16	87256100	87256412	Region1		Gain	LOC101928708
chr16	88086140	88088652	Region3		Gain	BANP
chr16	88111474	88112048	Region1		Gain
chr16	88226367	88227082	Region1		Gain
chr16	89880081	89880501	Region4		Gain	FANCA
chr17	2702670	2703224	Region4		Gain	RAP1GAP2
chr17	3849624	3849801	Region1		Gain	ATP2A3
chr17	7419083	7420112	Region2		Gain
chr17	10201038	10201102	Region1		Loss
chr17	10201103	10201190	Region1		Gain
chr17	16389096	16389816	Region5	Loss	Loss	LRRC75A
chr17	31724986	31726132	Region3		Gain	ASIC2
chr17	31850019	31850255	Region2	Loss	Loss	ASIC2
chr17	32767456	32767997	Region1		Gain
chr17	43061259	43062872	Region3		Gain
chr17	54869537	54871310	Region1		Gain	C17orf67
chr17	60869450	60872002	Region1		Gain	MARCHF10
chr17	60869450	60872002	Region4	Loss	Loss	MARCHF10
chr17	64794458	64795866	Region1	Loss		PRKCA
chr17	70185120	70185422	Region1
chr17	70185423	70185521	Region1		Gain
chr17	70185522	70185860	Region1		Gain	TNRC6C
chr17	75480442	75481700	Region4		Gain	SEPTIN9
chr17	76037743	76038842	Region1		Gain
chr17	76473699	76475055	Region5		Gain	DNAH17
chr17	78287010	78290325	Region4		Gain	RNF213
chr17	78674157	78675479	Region1	Loss		RPTOR
chr17	79497197	79499860	Region1		Gain	FSCN2
chr17	80037888	80039647	Region1		Gain	FASN
chr17	81138349	81139186	Region5		Gain
chr18	108355	108422	Region3	Loss	Loss
chr18	3740632	3741697	Region1		Loss	DLGAP1
chr18	7869701	7871364	Region1		Gain	PTPRM
chr18	15314936	15315016	Region5		Gain	LOC644669
chr18	20790570	20792667	Region1		Gain	CABLES1
chr18	52354698	52354872	Region4		Gain
chr18	52648440	52648476	Region4		Gain
chr19	1858195	1858331	Region2		Gain	KLF16
chr19	6995175	6995720	Region3		Gain
chr19	7825351	7825857	Region4		Gain
chr19	11831504	11831620	Region1	Loss	Loss
chr19	17733537	17733992	Region1		Gain	UNC13A
chr19	19510631	19510728	Region1		Loss	GATAD2A
chr19	30925998	30926415	Region5		Gain	ZNF536
chr19	35623641	35624347	Region5		Gain	LGI4
chr19	49171903	49174181	Region1		Gain	SEC1P, NTN5
chr19	49920646	49920834	Region4		Gain	CCDC155
chr19	50423578	50425960	Region1		Gain	IL4I1, NUP62
chr19	50790328	50791408	Region4		Gain	MYH14
chr19	50932447	50932519	Region5	Loss	Loss	SPIB
chr19	52843152	52843203	Region1		Gain
chr19	54613535	54614037	Region2		Gain	TFPT
chr19	55738761	55739867	Region4		Gain	TMEM86B
chr19	55776540	55778758	Region1		Loss	HSPBP1
chr2	8371753	8371940	Region5		Gain	LINC00299
chr2	10330705	10330851	Region1		Loss	RRM2
chr2	15056964	15058486	Region2	Loss	Loss
chr2	18680762	18681157	Region1		Gain
chr2	18681158	18681928	Region1		Gain
chr2	19188986	19189086	Region1		Gain	LINC01376
chr2	19207589	19208311	Region1		Gain
chr2	19425337	19426422	Region1
chr2	23808480	23809470	Region1		Gain	KLHL29
chr2	33140137	33143632	Region1			LINC00486
chr2	33140137	33143632	Region2			LINC00486
chr2	33140137	33143632	Region3			LINC00486
chr2	33140137	33143632	Region4			LINC00486
chr2	33140137	33143632	Region5	Loss		LINC00486
chr2	46220972	46221201	Region3		Gain	PRKCE
chr2	54910342	54911979	Region4		Gain
chr2	58094640	58095635	Region1		Gain	CDH4
chr2	64141661	64142045	Region2		Gain	VPS54
chr2	75217349	75217670	Region4	Loss	Loss
chr2	76151269	76151720	Region2	Loss	Loss
chr2	78629682	78631742	Region3		Gain
chr2	85136404	85137845	Region1		Gain
chr2	97465141	97467065	Region2		Gain	CNNM4
chr2	100631673	100633325	Region1		Gain	AFF3
chr2	100631673	100633325	Region5		Gain	AFF3
chr2	105440996	105441839	Region1		Loss	PANTR1
chr2	106704381	106705820	Region5		Gain
chr2	112007189	112009049	Region1	Loss		MIR4435-2HG
chr2	112009050	112010096	Region1		Gain	MIR4435-2HG
chr2	113103308	113105332	Region1		Loss
chr2	120140138	120140218	Region4		Gain
chr2	121158515	121158999	Region1		Gain
chr2	126014242	126014856	Region1		Gain
chr2	130492731	130494042	Region1
chr2	144300647	144301191	Region5	Gain		ARHGAP15
chr2	150377597	150377953	Region4		Gain
chr2	167915002	167915681	Region1		Gain	XIRP2
chr2	172399053	172399134	Region4		Gain	CYBRD1
chr2	177717224	177717707	Region4		Gain
chr2	185809756	185810329	Region1		Gain
chr2	196175450	196176401	Region1		Gain
chr2	223715293	223715342	Region5		Gain
chr2	223715343	223716254	Region5		Gain
chr2	234003349	234003520	Region1		Gain	INPP5D
chr2	236075866	236077982	Region3		Gain
chr2	236907572	236908631	Region1	Loss		AGAP1
chr2	239090580	239091997	Region1		Gain	ILKAP
chr2	240755040	240755425	Region5		Gain
chr20	4730385	4730633	Region4		Gain
chr20	5315806	5316027	Region1		Loss
chr20	10289169	10290393	Region3		Gain
chr20	17054560	17055322	Region1	Loss	Loss
chr20	23692013	23692984	Region3		Gain
chr20	23871169	23871439	Region1		Gain
chr20	25761694	25762296	Region3		Gain	FAM182B
chr20	26054672	26055048	Region3		Gain	FAM182A
chr20	32812141	32812767	Region1		Loss
chr20	32956560	32956828	Region2	Loss	Loss	ITCH
chr20	36495733	36497747	Region2		Gain	CTNNBL1
chr20	37281643	37282235	Region1		Gain
chr20	53040268	53040622	Region1		Loss
chr20	54718402	54718898	Region4		Gain
chr20	54718899	54719944	Region4		Gain
chr20	58261544	58262131	Region3		Gain	PHACTR3
chr20	59470446	59471421	Region2		Gain
chr20	59737261	59738681	Region5		Gain
chr20	59911626	59912184	Region1		Gain
chr20	59912185	59912429	Region1		Gain
chr20	60032656	60033894	Region1			CDH4
chr20	60140504	60140684	Region1		Gain
chr20	60140685	60142514	Region1		Gain
chr20	61814903	61815668	Region5		Gain
chr20	62073411	62074573	Region1		Gain	KCNQ2
chr20	62074574	62074863	Region1			KCNQ2
chr21	11085977	11086006	Region1		Gain	BAGE2
chr21	15470082	15471092	Region1		Gain
chr21	22073456	22074023	Region1		Gain
chr21	31196303	31196802	Region2		Gain	GRIK1
chr21	33154986	33158017	Region1		Loss
chr21	34465162	34465254	Region5	Loss	Loss
chr21	41520146	41522256	Region1		Gain	DSCAM
chr21	43659389	43659506	Region4		Gain	ABCG1
chr21	44755670	44758230	Region1		Gain
chr21	45591967	45593317	Region1		Gain
chr21	47510355	47511087	Region1		Gain
chr22	20057798	20057885	Region1		Loss
chr22	20148828	20149753	Region1		Gain
chr22	23361858	23362193	Region4	Loss	Loss
chr22	30203006	30203142	Region3		Gain	ASCC2
chr22	37076144	37076627	Region1		Gain	CACNG2
chr22	37536590	37537182	Region4	Loss	Loss	IL2RB
chr22	37951730	37951910	Region2	Loss	Loss
chr22	39960536	39961956	Region1		Gain
chr22	39961957	39962607	Region1		Loss
chr22	43871384	43871517	Region1		Gain	MPPED1
chr22	43871904	43872176	Region1		Gain
chr22	43890967	43893285	Region1		Loss	MPPED1
chr22	43893422	43896759	Region1		Loss	MPPED1
chr22	43900316	43900938	Region3		Gain	MPPED1
chr22	45278479	45279881	Region2		Gain	PHF21B
chr22	45279882	45279917	Region1		Gain	PHF21B
chr22	45280305	45280370	Region1		Loss	PHF21B
chr22	45280464	45280598	Region1		Gain	PHF21B
chr22	45381391	45381737	Region1		Gain	PHF21B
chr22	46388744	46390173	Region1		Loss
chr22	47908738	47909051	Region1		Gain
chr22	48051239	48051798	Region3		Gain	LOC284930
chr22	49894545	49894970	Region3	Gain		C22orf34
chr22	49990802	49991693	Region1		Gain	C22orf34
chr22	50656724	50661291	Region1		Gain	TUBGCP6
chr3	7417145	7419591	Region4		Gain	GRM7
chr3	9189751	9190850	Region1		Gain	SRGAP3
chr3	12626625	12626739	Region1	Loss	Loss	RAF1
chr3	15104745	15105552	Region3		Gain	MRPS25
chr3	16124800	16125454	Region2		Gain
chr3	25188407	25189085	Region3	Loss	Loss	RARB
chr3	44704805	44705522	Region2	Loss	Loss	ZKSCAN7-AS1
chr3	47354639	47355499	Region2		Gain	KLHL18
chr3	53372187	53372666	Region1		Gain	DCP1A
chr3	56468680	56468838	Region1		Gain	ERC2
chr3	68176711	68177305	Region1		Gain	TAFA1
chr3	87016882	87017909	Region1		Gain	VGLL3
chr3	109758564	109758690	Region3		Gain
chr3	125970500	125971424	Region5	Loss	Loss
chr3	127005552	127006386	Region1		Gain	PRR20G
chr3	127282379	127283196	Region1		Gain
chr3	128164018	128165325	Region1		Loss
chr3	128904005	128904178	Region4	Loss	Loss
chr3	134116699	134117674	Region5		Gain
chr3	156125558	156126068	Region5		Gain	KCNAB1
chr3	186073159	186073236	Region1		Gain
chr3	186435330	186436234	Region1		Gain	DGKG
chr3	194054219	194054932	Region3		Gain
chr3	194572729	194573637	Region1		Gain
chr3	194819235	194820353	Region2		Gain	XXYLT1
chr4	650247	651269	Region3		Gain	PDE6B
chr4	1514375	1516804	Region1		Gain
chr4	1514375	1516804	Region2		Gain
chr4	2515986	2516092	Region4	Loss	Loss	RNF4
chr4	4771531	4771987	Region2		Gain	LOC101928279
chr4	6006622	6007240	Region1		Gain	C4orf50
chr4	6171824	6173284	Region1		Gain	JAKMIP1
chr4	6842485	6843375	Region4		Gain	KIAA0232
chr4	7665561	7667091	Region1		Loss	SORCS2
chr4	7724718	7726997	Region1
chr4	7728088	7729662	Region2		Gain	SORCS2
chr4	8841173	8844713	Region1		Gain
chr4	12640909	12641784	Region5		Gain
chr4	17205604	17206049	Region2		Gain
chr4	17697029	17697679	Region1		Gain	FAM184B
chr4	38735078	38735389	Region1	Loss	Loss
chr4	68469719	68471645	Region1	Loss	Loss	68424444
chr4	120046211	120046532	Region4	Loss	Loss
chr4	139713410	139714341	Region5		Gain
chr4	140677481	140678254	Region4	Loss	Loss	MAML3
chr4	165636499	165637218	Region4	Loss	Loss
chr4	173088364	173088887	Region3		Gain	GALNTL6
chr4	173606613	173607328	Region5		Gain	GALNTL6
chr4	179873326	179875884	Region1		Gain
chr4	183191154	183191699	Region2		Gain	TENM3
chr5	298129	298380	Region5	Loss	Loss	PDCD6
chr5	3445631	3446506	Region3		Gain	LINC01019
chr5	7371052	7372469	Region1		Gain
chr5	9749485	9749553	Region2		Gain	LINC02112
chr5	10756213	10757451	Region1		Gain	DAP
chr5	11828420	11828594	Region3	Loss	Loss	CTNND2
chr5	15132127	15133211	Region5		Gain
chr5	27163156	27163833	Region5		Gain
chr5	33625046	33627866	Region1		Gain	ADAMTS12
chr5	36520627	36522813	Region1		Gain
chr5	37262973	37263703	Region3		Gain
chr5	38431288	38432788	Region5		Gain	EGFLAM
chr5	41021455	41022572	Region5	Loss	Loss	MROH2B
chr5	45340086	45340890	Region4		Gain	HCN1
chr5	66937769	66938329	Region1	Loss	Loss	LINC02242
chr5	83178915	83179022	Region1		Loss
chr5	101651857	101652146	Region1	Loss	Loss
chr5	130493039	130493640	Region2		Gain
chr5	130575514	130575612	Region5	Loss	Loss
chr5	134914321	134915113	Region2	Gain		CXCL14, SLC25A48
chr5	136702082	136703287	Region1		Loss	SPOCK1
chr5	140676092	140676250	Region5	Loss	Loss
chr5	144231435	144231500	Region5	Loss	Loss
chr5	147942418	147942848	Region4		Gain	HTR4
chr5	149762809	149763627	Region5		Gain	TCOF1
chr5	171525385	171526321	Region2		Gain	STK10
chr5	173238039	173238689	Region5		Gain
chr5	173789265	173791360	Region1		Gain	LINC01411
chr5	173789265	173791360	Region3		Gain	LINC01411
chr5	176018125	176020162	Region1			CDHR2
chr5	177807724	177807987	Region4		Gain	COL23A1
chr6	3222020	3222521	Region1		Loss
chr6	3283784	3284104	Region1		Gain	SLC22A23
chr6	6821940	6823064	Region1		Loss
chr6	12519203	12519585	Region1		Gain
chr6	21924470	21926141	Region3		Gain	CASC15
chr6	31048117	31048464	Region4	Loss	Loss
chr6	35136612	35137639	Region1		Gain
chr6	40409358	40409761	Region5		Gain	LRFN2
chr6	65416625	65417356	Region2	Loss	Loss	EYS
chr6	89415190	89415743	Region3		Gain	RNGTT
chr6	94697771	94698488	Region2	Loss	Loss
chr6	131778510	131778796	Region2		Gain
chr6	133876708	133876836	Region3	Loss	Loss	TARID
chr6	157691468	157691990	Region1		Gain
chr6	160751243	160751278	Region3		Gain
chr6	163333272	163334523	Region5		Gain	PACRG
chr7	706320	707447	Region1		Gain	PRKAR1B
chr7	2889063	2889640	Region1		Gain
chr7	2889641	2889993	Region1		Gain
chr7	8191998	8192941	Region1		Gain	ICA1
chr7	22501122	22501549	Region1		Gain	STEAP1B
chr7	43206791	43206981	Region1	Loss	Loss	HECW1
chr7	51086095	51086367	Region1		Loss	COBL
chr7	51429805	51431234	Region1		Loss
chr7	68432529	68432946	Region4		Gain
chr7	74005949	74006114	Region5		Gain	GTF2IRD1
chr7	101129560	101129985	Region3		Gain	COL26A1
chr7	105575340	105576016	Region5		Gain
chr7	106528338	106528450	Region5		Gain	PIK3CG
chr7	106877621	106877723	Region1		Loss	COG5
chr7	126899054	126900534	Region1		Gain
chr7	131781883	131782311	Region1		Gain
chr7	136778518	136778972	Region4		Gain	LOC349160
chr7	139227367	139227821	Region1		Gain	CLEC2L
chr7	141036195	141036612	Region1		Gain	TMEM178B
chr7	146948404	146949376	Region1		Loss	CNTNAP2
chr7	150807836	150808541	Region4		Gain	AGAP3
chr7	152611579	152612292	Region1		Gain
chr7	155726278	155727549	Region1		Gain
chr7	156242049	156242889	Region1			PTPRN2
chr7	158232535	158234031	Region5	Gain		PTPRN2
chr7	158234032	158234365	Region1		Gain	PTPRN2
chr7	158234366	158235357	Region1	Loss		PTPRN2
chr8	1647733	1648079	Region3		Gain	DLGAP2
chr8	12933234	12934047	Region5		Gain
chr8	21609320	21610897	Region3		Gain	GFRA2
chr8	24456059	24456402	Region2	Loss	Loss
chr8	48441176	48441777	Region2	Loss	Loss	SPIDR
chr8	54165006	54166330	Region1		Loss
chr8	71962260	71963851	Region1		Gain
chr8	82584085	82585103	Region3		Gain	IMPA1
chr8	87531600	87531669	Region4	Loss	Loss	CPNE3
chr8	94760359	94761138	Region4		Gain
chr8	94761139	94761466	Region4		Gain
chr8	135602549	135604999	Region1		Gain	ZFAT
chr8	140814923	140817404	Region1		Gain	TRAPPC9
chr8	140967410	140967540	Region1		Loss	TRAPPC9
chr8	141279976	141282940	Region1		Loss	TRAPPC9
chr8	142477749	142479312	Region1		Gain	MROH5
chr8	142479427	142479903	Region1		Gain	MROH6
chr8	142722587	142724559	Region1		Gain
chr8	142859616	142861484	Region1		Loss
chr8	143336408	143339058	Region1		Gain	TSNARE1
chr8	143336408	143339058	Region2		Gain	TSNARE1
chr8	145055376	145056415	Region1		Gain	PARP10
chr8	145656657	145656806	Region2		Gain	TONSL
chr9	23911950	23912890	Region1		Gain
chr9	29807658	29808705	Region1		Loss	PRKCZ
chr9	89633224	89634078	Region1		Gain	LOC440173
chr9	92286373	92286774	Region1		Gain	UNQ6494
chr9	98467611	98468397	Region1		Gain
chr9	110017592	110017680	Region2	Loss	Loss
chr9	129579995	129580466	Region4	Loss	Loss	ZBTB43
chr9	132948297	132949229	Region1		Gain	NCS1
chr9	133039191	133040269	Region1			HMCN2
chr9	133040270	133040468	Region1		Gain
chr9	133941123	133941655	Region3		Gain	LAMC3
chr9	134839427	134840145	Region1		Loss	MED27
chr9	136122856	136123534	Region1		Gain
chrX	3441313	3443091	Region1		Gain
chrX	12514872	12516565	Region4	Loss	Loss	FRMPD4
chrX	15191272	15191631	Region1		Gain
chrX	15790150	15790255	Region3	Loss	Loss	CA5BP1-CA5B
chrX	17936609	17937466	Region1		Gain
chrX	39807955	39808597	Region3		Gain
chrX	41089407	41089834	Region4	Loss	Loss	USP9X
chrX	68257902	68259156	Region1		Gain
chrX	92338004	92339186	Region4		Gain
chrX	101618686	101618785	Region3	Loss	Loss	NXF2B
chrX	132220551	132220717	Region1		Loss
chrX	148047556	148048911	Region4		Gain	AFF2
